# Supplementary material for: The validity evaluation of different 16srRNA gene primers for helicobacter detection urgently requesting to design new specific primers
Source: Sci Rep. 2022 Jun 24;12:10737. doi: 10.1038/s41598-022-14600-4 (PMC9232570; doi:10.1038/s41598-022-14600-4)
Supplement: Supplementary file 5 — Supplementary Information 5. [file 41598_2022_14600_MOESM5_ESM.xlsx]

## Sheet: Primer info
Primer no	Name	Genus/ Species/Nested	Target Size(bp)	TM	GC%	Sequence	Reference
1	CONS 1F	Genus	435	65.8	48	TCG CTA AGA GAT CAG CCT ATG TCC T	This study
	CONS 1R			64.7	52	ATT CCA CCT ACC TCT CCC ACA CT
2	AF	Nested for species	1274	64.7	52	TTG ATC CTG GCT CAG AGT GAA CG	This study
	AR			64.7	52	TGC AGC CTA CAA TCC GAA CTG AG
	ANF		160	64.7	52	GGT GGA ATT CTT GGT GTA GGG GT
	ANR			64.7	52	TAG CAT CCA TCG TTT AGG GCG TG
3	H276 F	Genus	376	55.4	61.1	CTA TGA CGG GTA TCC GGC
	H676 R			54.8	52.6	ATT CCA CCT ACC TCT CCC A
4	16S rRNA-F	Genus	112	57.4	60	CTG GAG AGA CTA AGC CCT CC
	16S rRNA-R			52.8	45	ATT ACT GAG GCT GAT TGT GC
5	Outerforward	Nested for Genus	1054	59.7	63.2	CTG GCG GCG TGC CTA ATA C
	Outer reverse			56.2	61.1	CTC ACG ACA CGA GCT GAC
	Inner forward		256	59.7	63.2	CTG GCG GCG TGC CTA ATA C
	Inner reverse			62.1	65	ACC CTC TCA GGC CGG ATA CC
6	Heli-nestS	Nested	1315	61.1	52.2	ATT AGT GGC GCA CGG GTG AGT AA
	Heli-nestR			54.7	47.6	TTT AGC ATC CCG ACT TAA GGC
	Heli-S		426 bp	55.4	45.8	GAA CCT TAC CTA GGC TTG ACA TTG
	Heli-R			59.3	57.1	GGT GAG TAC AAG ACC CGG GAA
7	16 XF	Genus	534	50.1	40.9	TAA GAG ATC AGC CTA TAT GTC C
	16XR			57.8	50	TCC CAG GCT TTA AGC GCA AT
8	hspGF	Genus	?	55.4	43	BAC YAT YTC DGC HAA YTC YGA TSA
	hspGR			59.4	48.6	KGR GYG GTC ATT TTB TCN GCR TT
9	Hcom1	Genus	390	54.5	47.5	GTA AAG GCT CAC CAA GGC TAT
	Hcom2			59.8	61.9	CCA CCT ACC TCT CCC ACA CTC
10	BFHpyl_F	Pylori	217	58.9	50	AAA GAG CGT GGT TTT CAT GGC G
	BFHpyl_R			57.9	45.8	GGG TTT TAC CGC CAC CGA ATT TAA
11	Heid F	Genus	1278	57.4	34.4	ATG GCT TAC AAC CCT AAA ATT TTA CAA
	Heid R	Genus		53.6	39.1	TCA CAT GTT TTC AAT CAT CAC GC

## Sheet: In silico no mismatch
	62 Helicobacter Strains
primer name	1 - Helicobacter acinonychis str. Sheeba	2 - Helicobacter bizzozeronii CIII-1	3 - Helicobacter cetorum MIT 00-7128	4 - Helicobacter cetorum MIT 99-5656	5 - Helicobacter cinaedi ATCC BAA-847 DNA	6 - Helicobacter cinaedi PAGU611	7 - Helicobacter felis ATCC 49179	8 - Helicobacter hepaticus ATCC 51449	9 - Helicobacter mustelae 12198	10 - Helicobacter pylori 2017	11 - Helicobacter pylori 2018	12 - Helicobacter pylori 26695	13 - Helicobacter pylori 26695	14 - Helicobacter pylori 35A	15 - Helicobacter pylori 51	16 - Helicobacter pylori 52	17 - Helicobacter pylori 83	18 - Helicobacter pylori 908	19 - Helicobacter pylori Aklavik117	20 - Helicobacter pylori Aklavik86	21 - Helicobacter pylori B38	22 - Helicobacter pylori B8	23 - Helicobacter pylori BM012A	24 - Helicobacter pylori BM012S	25 - Helicobacter pylori Cuz20	26 - Helicobacter pylori ELS37	27 - Helicobacter pylori F16	28 - Helicobacter pylori F30	29 - Helicobacter pylori F32	30 - Helicobacter pylori F57	31 - Helicobacter pylori G27	32 - Helicobacter pylori Gambia94/24	33 - Helicobacter pylori HPAG1	34 - Helicobacter pylori HUP-B14	35 - Helicobacter pylori India7	36 - Helicobacter pylori Lithuania75	37 - Helicobacter pylori OK113 DNA	38 - Helicobacter pylori OK310	39 - Helicobacter pylori P12	40 - Helicobacter pylori PeCan18	41 - Helicobacter pylori PeCan4	42 - Helicobacter pylori Puno120	43 - Helicobacter pylori Puno135	44 - Helicobacter pylori Rif1	45 - Helicobacter pylori Rif2	46 - Helicobacter pylori SJM180	47 - Helicobacter pylori SNT49	48 - Helicobacter pylori Sat464	49 - Helicobacter pylori Shi112
CONS1	1	0	1	1	0	0	0	0	0	1	1	1	1	1	1	1	1	1	1	1	1	1	1	1	1	1	1	1	1	1	1	1	1	1	1	1	1	1	1	1	1	1	1	1	1	1	1	1	1
Nested A	0	0	0	0	0	0	0	0	0	1	1	1	1	1	1	1	1	1	1	1	1	1	1	1	1	1	1	1	1	1	1	1	1	1	1	1	1	1	1	1	1	1	1	1	1	1	1	1	1
AN	1	1	1	1	0	0	0	1	0	1	1	1	1	1	1	1	1	1	1	1	1	1	1	1	1	1	1	1	1	1	1	1	1	1	1	1	1	1	1	1	1	1	1	1	1	1	1	1	1
H276	0	1	1	1	1	1	0	1	1	1	1	1	1	1	1	1	1	1	1	1	1	1	1	1	1	1	1	1	1	1	1	1	1	1	1	1	1	1	1	1	1	1	1	1	1	1	1	1	1
16S rRNA-F	0	0	0	0	0	0	0	0	0	0	0	0	0	0	0	0	0	0	0	0	0	0	0	0	0	0	0	0	0	0	0	0	0	0	0	0	0	0	0	0	0	0	0	0	0	0	0	0	0
Outer	0	1	0	0	0	0	1	1	0	0	0	1	1	0	0	0	0	0	0	0	0	0	0	0	0	0	0	0	0	0	0	0	0	0	0	0	0	0	0	1	0	0	0	1	1	0	0	0	0
Inner	0	0	1	1	1	0	0	1	1	1	1	1	1	1	1	1	1	1	1	1	1	1	1	1	1	1	1	1	1	1	1	1	1	1	1	1	1	1	1	1	1	1	1	1	1	1	1	1	1
Heli-nestS	0	0	0	0	0	0	0	0	0	0	0	0	0	0	0	0	0	0	0	0	0	0	0	0	0	0	0	0	0	0	0	0	0	0	0	0	0	0	0	0	0	0	0	0	0	0	0	0	0
Heli	0	0	0	0	0	0	0	1	0	0	0	1	1	0	0	0	0	0	0	0	0	0	0	0	0	0	0	0	0	0	0	0	0	0	0	0	0	0	0	0	0	0	0	1	1	0	0	0	0
16 S rRNA	0	0	0	0	0	0	0	0	0	0	0	0	0	0	0	0	0	0	0	0	0	0	0	0	0	0	0	0	0	0	0	0	0	0	0	0	0	0	0	0	0	0	0	0	0	0	0	0	0
hspG	0	0	0	0	0	0	0	0	0	0	0	0	0	0	0	0	0	0	0	0	0	0	0	0	0	0	0	0	0	0	0	0	0	0	0	0	0	0	0	0	0	0	0	0	0	0	0	0	0
Hcom1	0	1	0	0	0	0	0	0	0	0	0	0	0	0	0	0	0	0	0	0	0	0	0	0	0	0	0	0	0	0	0	0	0	0	0	0	0	0	0	0	0	0	0	0	0	0	0	0	0
BFHpyl	0	0	0	0	0	0	0	0	0	0	0	0	0	0	0	0	0	0	0	0	0	0	0	0	0	0	0	0	0	0	0	0	0	0	0	0	0	0	0	0	0	0	0	0	0	0	0	0	0
Heid	0	0	0	0	0	0	0	0	0	0	0	0	0	0	0	0	0	0	0	0	0	0	0	0	0	0	0	0	0	0	0	0	0	0	0	0	0	0	0	0	0	0	0	0	0	0	0	0	0
primers for each strain	2	4	4	4	2	1	1	5	2	5	5	7	7	5	5	5	5	5	5	5	5	5	5	5	5	5	5	5	5	5	5	5	5	5	5	5	5	5	5	6	5	5	5	7	7	5	5	5	5
																				1				Band
																				0				No band
[truncated: 15 more columns]

## Sheet: In silico 2 mismatch
	62 Helicobacter Strains
primer name	1 - Helicobacter acinonychis str. Sheeba	2 - Helicobacter bizzozeronii CIII-1	3 - Helicobacter cetorum MIT 00-7128	4 - Helicobacter cetorum MIT 99-5656	5 - Helicobacter cinaedi ATCC BAA-847 DNA	6 - Helicobacter cinaedi PAGU611	7 - Helicobacter felis ATCC 49179	8 - Helicobacter hepaticus ATCC 51449	9 - Helicobacter mustelae 12198	10 - Helicobacter pylori 2017	11 - Helicobacter pylori 2018	12 - Helicobacter pylori 26695	13 - Helicobacter pylori 26695	14 - Helicobacter pylori 35A	15 - Helicobacter pylori 51	16 - Helicobacter pylori 52	17 - Helicobacter pylori 83	18 - Helicobacter pylori 908	19 - Helicobacter pylori Aklavik117	20 - Helicobacter pylori Aklavik86	21 - Helicobacter pylori B38	22 - Helicobacter pylori B8	23 - Helicobacter pylori BM012A	24 - Helicobacter pylori BM012S	25 - Helicobacter pylori Cuz20	26 - Helicobacter pylori ELS37	27 - Helicobacter pylori F16	28 - Helicobacter pylori F30	29 - Helicobacter pylori F32	30 - Helicobacter pylori F57	31 - Helicobacter pylori G27	32 - Helicobacter pylori Gambia94/24	33 - Helicobacter pylori HPAG1	34 - Helicobacter pylori HUP-B14	35 - Helicobacter pylori India7	36 - Helicobacter pylori Lithuania75	37 - Helicobacter pylori OK113 DNA	38 - Helicobacter pylori OK310	39 - Helicobacter pylori P12	40 - Helicobacter pylori PeCan18	41 - Helicobacter pylori PeCan4	42 - Helicobacter pylori Puno120	43 - Helicobacter pylori Puno135	44 - Helicobacter pylori Rif1	45 - Helicobacter pylori Rif2	46 - Helicobacter pylori SJM180	47 - Helicobacter pylori SNT49	48 - Helicobacter pylori Sat464	49 - Helicobacter pylori Shi112
CONS1	1	0	1	1	1	1	0	1	1	1	1	1	1	1	1	1	1	1	1	1	1	1	1	1	1	1	1	1	1	1	1	1	1	1	1	1	1	1	1	1	1	1	1	1	1	1	1	1	1
Nested A	1	1	1	1	1	1	1	1	1	1	1	1	1	1	1	1	1	1	1	1	1	1	1	1	1	1	1	1	1	1	1	1	1	1	1	1	1	1	1	1	1	1	1	1	1	1	1	1	1
AN	1	1	1	1	1	1	0	1	1	1	1	1	1	1	1	1	1	1	1	1	1	1	1	1	1	1	1	1	1	1	1	1	1	1	1	1	1	1	1	1	1	1	1	1	1	1	1	1	1
H276	0	1	1	1	1	1	0	1	1	1	1	1	1	1	1	1	1	1	1	1	1	1	1	1	1	1	1	1	1	1	1	1	1	1	1	1	1	1	1	1	1	1	1	1	1	1	1	1	1
16S rRNA-F	0	0	0	0	0	0	0	0	0	0	0	0	1	0	0	0	0	0	0	0	0	0	0	0	0	0	0	0	0	0	0	0	0	0	0	0	0	0	0	0	0	0	0	0	0	0	0	0	0
Outer	0	1	0	0	0	0	1	1	0	0	0	1	1	0	0	0	0	0	0	0	0	0	0	0	0	0	0	0	0	0	0	0	0	0	0	0	0	0	0	1	0	0	0	1	1	0	0	0	0
Inner	1	0	1	1	1	1	0	1	1	1	1	1	1	1	1	1	1	1	1	1	1	1	1	1	1	1	1	1	1	1	1	1	1	1	1	1	1	1	1	1	1	1	1	1	1	1	1	1	1
Heli-nestS	0	0	0	0	0	0	1	1	0	0	0	1	1	0	0	0	0	0	0	0	0	0	0	0	0	0	0	0	0	0	0	0	0	0	0	0	0	0	0	0	0	0	0	1	1	0	0	0	0
Heli	0	1	0	0	0	0	0	1	0	0	0	1	1	0	0	0	0	0	0	0	0	0	0	0	0	0	0	0	0	0	0	0	0	0	0	0	0	0	0	0	0	0	0	1	1	0	0	0	0
16 S rRNA	0	0	0	0	0	0	0	0	0	0	0	0	0	0	0	0	0	0	0	0	0	0	0	0	0	0	0	0	0	0	0	0	0	0	0	0	0	0	0	0	0	0	0	0	0	0	0	0	0
hspG	0	0	0	0	0	0	0	0	0	0	0	0	0	0	0	0	0	0	0	0	0	0	0	0	0	0	0	0	0	0	0	0	0	0	0	0	0	0	0	0	0	0	0	0	0	0	0	0	0
Hcom1	1	1	1	1	1	1	0	1	1	1	1	1	1	1	1	1	1	1	1	1	1	1	1	1	1	1	1	1	1	1	1	1	1	1	1	1	1	1	1	1	1	1	1	1	1	1	1	1	1
BFHpyl	0	0	0	0	0	0	0	0	0	0	0	0	0	0	0	0	0	0	0	0	0	0	0	0	0	0	0	0	0	0	1	0	0	0	0	0	0	0	0	0	0	0	0	0	0	0	0	0	0
Heid	0	0	0	0	0	0	0	0	0	0	0	0	0	0	0	0	0	0	0	0	0	0	0	0	0	0	0	0	0	0	0	0	0	0	0	0	0	0	0	0	0	0	0	0	0	0	0	0	0
primers for each strain	5	6	6	6	6	6	3	9	6	6	6	9	10	6	6	6	6	6	6	6	6	6	6	6	6	6	6	6	6	6	7	6	6	6	6	6	6	6	6	7	6	6	6	9	9	6	6	6	6
[truncated: 15 more columns]

## Sheet: Blast
Nom	primer name	Helicobacter	Pylori	Non-pylori	E.coli	Salmonella	Klebsiella	Proteus	Enterococcus	Staphylococcus aureus	Streptococcus	Pseudomonas	Candida	Bacillus spp	uncultured bacterium	campylobacter
1	CONS1	453	383	18 7cetorum-2delphinicola-2nemestrinae-1-turtsiopsae-1-heilmaniae-2-apodemus-1mustelae-1-acinonychis-1-mastomyrinus-	0	0	0	0	0	0	0	0	0	0	258	0
2	Nested A	2	2	-	0	0	0	0	1	0	0	0	0	68	2	6
	AN	439	281	-	0	0	0	0	0	0	0	0	0	0	252	0
3	H276	408	277	56 2equorum-3bilis-3canicola-3canis-3delphinicola-1cholecystus-6pullorum-1mustellae-15cinaedie-2apodemus-4suis-1valdiviensis-2himalayensis- 2typhlonius-1mastomyrinus-2fennelliae-2jaachi -2canadensis -1macacae	0	0	0	0	0	0	0	0	0	0	322	0
4	16S rRNA-F	440	401	-	0	0	0	0	0	0	0	0	0	0	4	0
5	Outer	0	0	0	0	0	0	0	63	70 43 aureus-6epidermidis	0	0	0	151	1	14
	Inner	420	283	48 3suis-1canis-1canadensis-1macacae-1mustelae-3cinaedae-1cholecystus-1acinonychis-3cetorum-1hepaticus-2valdivensis-2canicola-3bilis-7pullorum-2typhlonius-1mastomyrinus-14cinaedae-8canis-1bezzoronie-4heilmanaie-1fennelliae	0	0	0	0	0	0	0	0	0	0	264	0
6	Heli-nestS	640	328	156 9suis-14canis-21canadensis-12macacae-3mustelae-3cholecystus-2acinonychis-11cetorum-3hepaticus-2valdivensis-4canicola-5bilis-18pullorum-2typhlonius-3mastomyrinus-31cinaedae-2bezzoronie-8heilmanaie-3delphinicola	0	0	0	0	0	0	0	0	0	0	30	0
	Heli	596	329	115 11suis-15canis-20canadensis-10macacae-3mustelae-2cholecystus-2acinonychis-11cetorum-2hepaticus-3valdivensis-4canicola-4bilis-11pullorum-2typhlonius-2mastomyrinus-2bezzoronie-8heilmanaie-3delphinicola	0	0	0	0	0	0	0	0	0	0	78	0
7	16S XF	0	0	0	0	0	0	0	0	0	0	0	0	0	0	0
9	Hcom1	339	282	13 6suis-1mustelae-1cetorum-1mastomyrinus-1heilmanaie-3delphinicola	0	0	0	0	0	0	0	0	0	0	426	0
10	BFHpyl	316	312	3 1acinonychis-2cetorum-	0	0	0	0	0	0	0	0	0	0	0	0
11	Heid	299	297	2	0	0	0	0	0	0	0	0	0	0	0	0

## Sheet: Lab
					Helicobacter spp		Non-Helicobacter bacteria										Judgment
				Primer name	positive Biopsy samples	negative biopsy samples	E.coli	Klebsiella pneumoniae	Proteus mirabilis	Candida albicans	Enterococcus fecalis	Salmonella spp	Enterobacter spp	Staphylococcus aureus	Streptococcus mutans	P.aeruginosa
			Genus	Cons1	8	0	-	-	-	-	-	-	-	-	-	-	Pass
				H276	8	0	3mis-	3mis-	1mis-	-	-	-	-	-	+	-	Fail
				16s rRNA	6	2	-	3mis-	-	-	1mis-	2mis -	1mis-	-	-	2mis-	Fail
				16XF	8	0	1mis-	1mis-	1mis-	-	+	3mis -	2mis-	-	-	-	Fail
				H com	1	0	1mis-	1w+	-	-	-	2mis -	-	-	-	1mis-	Fail
				Heid	0	1	1mis+w	1mis-	-	-	-	4mis -	2mis-	-	-	-	Fail
			Spp	BFH pyl	1	0	7mis-	5mis+	3mis -	-	1mis-	4mis-	8mis-	3mis-	-	6mis-	Fail
			Nested Primers	Outer	1	0	2mis+	1mis+	4mis+	+	1mis+	2 mis +	2mis +	1mis+	+	1mis +	Fail
				Inner	1	0	-	+	-	+	+	-	-	+	-	-
				Heli nest	1	0	-	1mis-	1mis -	-	1mis-	7mis +	-	1mis-	-	6mis+	Fail
				Heli-S	1	0	-	-	-	-	-	3mis+	-	-	-	1mis-
				A	Pylori	Non-pylori	-	+	-	-	-	+	+	+	+	-	Pass
				AN	5	3	-	-	-	-	-	-	-	-		-
